# Supplementary material for: Identification of a Pyroptosis-Related Gene Signature for Predicting the Immune Status and Prognosis in Lung Adenocarcinoma
Source: Front Bioeng Biotechnol. 2022 May 12;10:852734. doi: 10.3389/fbioe.2022.852734 (PMC9133407; doi:10.3389/fbioe.2022.852734)
Supplement: Supplementary file 2 [file Table3.XLSX]

## Sheet: stable
Acc	age (years)	gender	time	status
GSM773541	38	female	2.03562	0
GSM773542	30	male	7.12603	0
GSM773543	64	female	3.2137	0
GSM773544	63	female	6.49041	0
GSM773545	60	female	5.14795	0
GSM773546	68	female	1.66027	0
GSM773548	63	female	5.25753	0
GSM773549	56	female	5.0274	0
GSM773550	34	female	5.00822	0
GSM773554	60	female	3.00822	0
GSM773555	61	male	3.25753	0
GSM773556	63	male	10.5836	0
GSM773557	47	male	4.0411	0
GSM773558	59	male	5.08493	0
GSM773559	64	male	8.40274	0
GSM773560	60	male	3.12877	0
GSM773561	61	male	5	0
GSM773562	53	female	4.41096	0
GSM773563	53	male	5.51781	0
GSM773564	53	male	5.00274	0
GSM773565	67	male	6.00274	0
GSM773566	69	female	9.15616	0
GSM773567	64	male	3.63836	0
GSM773568	69	female	8.0137	0
GSM773569	50	female	7.89041	0
GSM773570	70	female	4.72329	0
GSM773571	57	male	7.57534	0
GSM773572	58	male	4.18904	0
GSM773578	66	female	2.23836	0
GSM773580	69	male	3.50959	0
GSM773581	64	male	2.86027	0
GSM773582	64	male	1.54795	0
GSM773586	68	male	8.15342	0
GSM773588	58	female	4.60822	0
GSM773590	52	female	6.16986	0
GSM773594	64	male	6.53699	0
GSM773595	54	male	4.27397	0
GSM773598	65	male	6.27123	0
GSM773599	49	female	5.24932	0
GSM773600	62	male	5.61096	0
GSM773601	61	male	4.0411	0
GSM773602	57	male	4.21644	0
GSM773603	60	male	1.74247	0
GSM773604	46	male	3.49315	0
GSM773605	52	male	5.49315	0
GSM773606	54	female	5.38356	0
GSM773607	58	female	6.64384	0
GSM773608	64	female	4.29041	0
GSM773609	65	female	2.71233	0
GSM773610	52	male	1.99726	0
GSM773611	61	male	6.44932	0
GSM773612	61	male	2.2411	0
GSM773613	62	female	5.50411	0
GSM773614	47	female	6.98356	0
GSM773615	64	male	9.34521	0
GSM773616	50	male	4.94795	0
GSM773617	66	female	5.30685	0
GSM773618	56	male	4.16438	0
GSM773619	76	male	3.76712	0
GSM773620	56	female	4.81096	0
GSM773621	53	male	4.37534	0
GSM773622	57	male	4.69589	0
GSM773623	61	female	4.48493	0
GSM773624	66	female	4.52877	0
GSM773625	66	male	3.27671	0
GSM773626	57	male	4.66301	0
GSM773627	61	female	5.61644	0
GSM773628	63	male	3.4411	0
GSM773629	60	male	2.2411	0
GSM773630	59	male	3.16164	0
GSM773631	55	female	8.37808	0
GSM773632	52	male	5.31781	0
GSM773633	68	female	4.3726	0
GSM773634	55	male	6.71233	0
GSM773635	64	female	5.15342	0
GSM773636	51	male	4.48493	0
GSM773637	55	female	5.5726	0
GSM773638	65	female	5.84658	0
GSM773641	68	male	3.60822	0
GSM773642	65	female	5.42466	0
GSM773646	58	female	4.00822	0
GSM773648	61	male	2.27945	0
GSM773649	59	female	7.36164	0
GSM773651	64	male	7.30959	0
GSM773652	67	female	5.30411	0
GSM773653	69	male	2.3863	0
GSM773654	61	female	7.31781	0
GSM773655	64	female	4.06027	0
GSM773656	53	female	3.09041	0
GSM773660	54	female	4.84932	0
GSM773662	68	female	4.99452	0
GSM773663	62	female	5.44658	0
GSM773664	63	female	3.92877	0
GSM773666	62	female	4.21096	0
GSM773669	55	female	6.81096	0
GSM773670	47	male	2.0274	0
GSM773671	64	female	2.85479	0
GSM773672	60	female	3.47123	0
GSM773673	48	female	2.7863	0
GSM773674	60	male	2.85205	0
GSM773675	52	male	5.09315	0
GSM773676	48	female	4.70411	0
GSM773677	60	female	4.09315	0
GSM773678	49	male	2.06575	0
GSM773679	63	male	6.47671	0
GSM773680	68	male	4.74795	0
GSM773681	58	female	5.31781	0
GSM773682	68	male	2.12055	0
GSM773683	64	female	7.98082	0
GSM773684	58	male	4.93973	0
GSM773685	62	male	5.23836	0
GSM773686	66	female	4.05753	0
GSM773687	68	female	3.3726	0
GSM773688	68	male	5.38082	0
GSM773689	72	male	9.18356	0
GSM773690	62	male	5.91233	0
GSM773691	67	female	9.49589	0
GSM773692	52	male	8.93973	0
GSM773693	67	female	4.99452	0
GSM773694	59	female	5.08493	0
GSM773695	70	female	6.70959	0
GSM773696	59	male	5.09315	0
GSM773697	56	male	5.47397	0
GSM773698	69	female	5.07397	0
GSM773699	61	female	5.18904	0
GSM773700	54	female	5.09863	0
GSM773701	64	female	4.5726	0
GSM773702	45	female	8.73699	0
GSM773703	55	female	4.99178	0
GSM773704	61	female	4.95616	0
GSM773705	65	female	6.99178	0
GSM773706	65	male	8.13151	0
GSM773707	47	male	8.4	0
GSM773708	60	female	3.86849	0
GSM773709	55	male	3.60822	0
GSM773710	61	female	3.23288	0
GSM773711	67	male	4.62466	0
GSM773712	69	male	3.88219	0
GSM773713	65	female	3.90685	0
GSM773714	65	male	4.5863	0
GSM773715	56	female	5.06301	0
GSM773716	65	female	5.08493	0
GSM773717	56	female	4.87671	0
GSM773718	59	male	5.70959	0
GSM773719	56	male	5.14795	0
GSM773720	63	female	3.05205	0
GSM773721	49	male	7.68767	0
GSM773722	58	female	4.55616	0
GSM773723	62	male	4.72877	0
GSM773724	68	female	4.46301	0
GSM773725	66	female	5.96986	0
GSM773726	57	female	5.25205	0
GSM773727	57	female	3.96164	0
GSM773728	52	female	3.18356	0
GSM773729	65	female	3.3726	0
GSM773730	65	male	2.57808	0
GSM773731	50	female	4.44658	0
GSM773732	53	female	5.08219	0
GSM773733	53	female	3.84658	0
GSM773734	66	female	6.08493	0
GSM773735	62	female	2.32603	0
GSM773736	66	female	2.27671	0
GSM773737	35	male	8.81918	0
GSM773738	59	female	7.08219	0
GSM773739	67	female	6.69041	0
GSM773740	56	female	5.23288	0
GSM773741	62	female	5.02466	0
GSM773742	46	female	7.99452	0
GSM773743	67	female	6.26027	0
GSM773744	62	male	5.88767	0
GSM773745	63	male	7.01644	0
GSM773746	52	female	5.33425	0
GSM773747	60	female	5.04384	0
GSM773748	47	female	5.4	0
GSM773749	56	male	6.6	0
GSM773750	56	female	4.44932	0
GSM773751	63	female	6.65753	0
GSM773752	59	male	5.08493	0
GSM773753	62	female	4.15342	0
GSM773754	50	male	4.98356	0
GSM773755	55	male	6.61096	0
GSM773756	54	female	5.06575	0
GSM773757	65	male	5.97534	0
GSM773758	66	male	5.93973	0
GSM773759	62	female	5.90137	0
GSM773760	64	female	5.67945	0
GSM773761	64	female	5.46301	0
GSM773762	61	male	5.85479	0
GSM773763	58	female	5.47397	0
GSM773764	49	male	5.2274	0
GSM773765	58	male	4.54795	0
GSM773540	55	female	1.19726	1
GSM773547	58	male	0.821918	1
GSM773551	75	female	5.04384	1
GSM773552	60	male	1.75068	1
GSM773553	46	female	3.59178	1
GSM773573	69	male	0.605479	1
GSM773574	61	male	1.49589	1
GSM773575	68	male	0.947945	1
GSM773576	64	female	2.33699	1
GSM773577	69	female	7.29041	1
GSM773579	68	male	1.16438	1
GSM773583	66	male	2.90137	1
GSM773584	64	male	4.45205	1
GSM773585	68	female	4.64384	1
GSM773587	63	male	3.13151	1
GSM773589	71	male	3.40274	1
GSM773591	66	male	2.58356	1
GSM773592	66	female	3.68767	1
GSM773593	47	female	4.06027	1
GSM773596	67	female	2.74247	1
GSM773597	54	female	0.709589	1
GSM773639	60	female	2.13425	1
GSM773640	58	male	1.47945	1
GSM773643	66	male	1.92329	1
GSM773644	66	male	1.54521	1
GSM773645	62	male	2.1589	1
GSM773647	49	male	3.68493	1
GSM773650	53	female	3.07397	1
GSM773657	71	female	2.85479	1
GSM773658	52	male	3.36712	1
GSM773659	52	female	6.2	1
GSM773661	49	male	3.92603	1
GSM773665	63	male	1.72603	1
GSM773667	57	female	3.91507	1
GSM773668	39	female	2.84384	1
GSM1213670	68.15	female	7.52	0
GSM1213672	82.36	female	6.84	0
GSM1213677	44.21	female	6.22	0
GSM1213680	59.01	female	5.99	0
GSM1213681	70.56	female	5.32	0
GSM1213682	72.96	female	5.56	0
GSM1213689	77.18	female	4.95	0
GSM1213690	78.96	female	5.12	0
GSM1213694	68.66	female	6.69	0
GSM1213695	62.9	female	5.84	0
GSM1213707	41.95	female	5.41	0
GSM1213715	72.97	female	7.36	0
GSM1213726	83.65	female	6.56	0
GSM1213734	71.23	female	5.16	0
GSM1213735	68.14	female	6.06	0
GSM1213737	64.19	female	2.95	0
GSM1213739	74.91	female	0.12	0
GSM1213740	85.91	female	5.84	0
GSM1213743	40.16	female	5.03	0
GSM1213747	57.09	female	4.13	0
GSM1213751	49.86	female	4.91	0
GSM1213760	78.11	female	4.57	0
GSM1213761	63.1	female	4.93	0
GSM1213764	63.54	female	7.75	0
GSM1213769	57.75	female	5.29	0
GSM1213779	73.02	female	3.11	0
GSM1213787	71.22	female	3.43	0
GSM1213793	72.67	female	2.69	0
GSM1213794	56.71	female	4.99	0
GSM1213795	60.29	female	6.67	0
GSM1213800	84.48	female	0.51	0
GSM1213804	80.83	female	7.83	0
GSM1213808	48.8	female	5	0
GSM1213809	78.58	female	1.27	0
GSM1213810	70.38	female	0.15	0
GSM1213814	70.82	female	5.1	0
GSM1213818	84.95	female	3.38	0
GSM1213825	64.13	female	7.38	0
GSM1213834	68.32	female	2.71	0
GSM1213836	55.53	female	1.26	0
GSM1213849	60.08	female	4.16	0
GSM1213678	74.16	female	4.08	1
GSM1213692	55.39	female	5.74	1
GSM1213693	61.53	female	1.1	1
GSM1213698	69.59	female	5.63	1
GSM1213700	73.93	female	4.03	1
GSM1213703	75.68	female	5.96	1
GSM1213722	68.87	female	1.25	1
GSM1213736	54.09	female	0.91	1
GSM1213753	80.78	female	3.09	1
GSM1213762	57.68	female	0.86	1
GSM1213763	62.23	female	1.95	1
GSM1213773	69.43	female	4.79	1
GSM1213783	83.58	female	0.6	1
GSM1213792	79.62	female	2.92	1
GSM1213820	67.62	female	1.91	1
GSM1213824	70.73	female	1.59	1
GSM1213833	68.95	female	0.56	1
GSM1213837	74.09	female	7.61	1
GSM1213840	65.69	female	1.23	1
GSM1213845	71.84	female	1.2	1
GSM1213848	76.25	female	0.1	1
GSM1213671	69.15	male	7.32	0
GSM1213679	66.46	male	6.31	0
GSM1213683	79.28	male	5.02	0
GSM1213685	52.14	male	6.76	0
GSM1213687	76.93	male	6.46	0
GSM1213688	73.23	male	5.76	0
GSM1213691	78.99	male	6.39	0
GSM1213696	67.04	male	5.18	0
GSM1213697	79.71	male	6.37	0
GSM1213704	61.59	male	5.54	0
GSM1213710	67.56	male	0.33	0
GSM1213720	67.6	male	6.37	0
GSM1213724	76.91	male	6.28	0
GSM1213728	75.89	male	5.39	0
GSM1213746	60.79	male	5.17	0
GSM1213756	60.85	male	5.27	0
GSM1213757	69.77	male	5.75	0
GSM1213758	61.98	male	5.51	0
GSM1213759	49.41	male	5.49	0
GSM1213768	60.6	male	4.34	0
GSM1213777	66.69	male	5.45	0
GSM1213782	74.74	male	3.21	0
GSM1213784	66.38	male	5.2	0
GSM1213797	70.91	male	5.84	0
GSM1213798	75.03	male	10.88	0
GSM1213803	73.69	male	1.54	0
GSM1213805	47.09	male	6.02	0
GSM1213806	69.03	male	1.71	0
GSM1213807	69.92	male	0.71	0
GSM1213811	62.68	male	1.37	0
GSM1213816	70.56	male	0.09	0
GSM1213827	61.13	male	4.17	0
GSM1213831	76.71	male	5.13	0
GSM1213844	70.62	male	4.54	0
GSM1213847	76.07	male	8.26	0
GSM1213673	68	male	1.91	1
GSM1213676	71.43	male	4.33	1
GSM1213686	85.78	male	2.84	1
GSM1213699	61.13	male	1.88	1
GSM1213702	55.75	male	2.93	1
GSM1213716	73.57	male	4.37	1
GSM1213717	63.41	male	4.91	1
GSM1213723	79.65	male	2.61	1
GSM1213727	49.24	male	5.79	1
GSM1213730	65.26	male	3.21	1
GSM1213733	78.13	male	3.48	1
GSM1213738	63.5	male	3.85	1
GSM1213741	80.61	male	6.35	1
GSM1213742	80.76	male	5.26	1
GSM1213749	78.26	male	3.2	1
GSM1213750	50.12	male	1.03	1
GSM1213752	64.73	male	0.97	1
GSM1213754	72.96	male	2.02	1
GSM1213770	68.59	male	2.11	1
GSM1213774	68.25	male	3.01	1
GSM1213775	70.52	male	3.14	1
GSM1213780	84.19	male	0.65	1
GSM1213781	70.96	male	1.8	1
GSM1213785	73.63	male	3.89	1
GSM1213788	80.54	male	1.49	1
GSM1213801	76.94	male	4.04	1
GSM1213812	62.17	male	0.8	1
GSM1213819	75.7	male	1.52	1
GSM1213826	71.7	male	0.57	1
GSM1213846	75.58	male	0.31	1
GSM1213669	63.57	male	4.11	1
GSM1213745	63.21	male	4.76	1
